# Supplementary material for: Gag-Gag Interactions Are Insufficient to Fully Stabilize and Order the Immature HIV Gag Lattice
Source: Viruses. 2021 Sep 28;13(10):1946. doi: 10.3390/v13101946 (PMC8540168; doi:10.3390/v13101946)
Supplement: Supplementary file 1 [file viruses-13-01946-s001.zip]

Archive with 1 entries (1 files):
- viruses-1385312-supplementary.pdf
